# Supplementary material for: Post-Stroke Pneumonia in Real-World Practice: Background, Microbiological Examination, and Treatment
Source: Neurol Int. 2023 Jan 9;15(1):69–77. doi: 10.3390/neurolint15010006 (PMC9844281; doi:10.3390/neurolint15010006)
Supplement: Supplementary file 1 [file neurolint-15-00006-s001.zip]

Archive with 1 entries (1 files):
- neurolint-2121247-supplementary.pdf
